# Supplementary material for: ﻿The Araceae of Sumatra I: A new species of Alocasia from Aceh, Indonesia
Source: PhytoKeys. 2024 Nov 21;249:223–9. doi: 10.3897/phytokeys.249.133737 (PMC11605295; doi:10.3897/phytokeys.249.133737)
Supplement: XML Treatment for Alocasia roseus [file phytokeys.249.133737-treatment1.xml]

<!DOCTYPE tp:taxon-treatment
  PUBLIC "-//TaxonX//DTD Taxonomic Treatment Publishing DTD v0 20100105//EN" "tax-treatment-NSO.dtd">
<tp:taxon-treatment xmlns:tp="http://www.plazi.org/taxpub"><tp:treatment-meta><kwd-group><label>Taxon classification</label><kwd>
              <named-content content-type="kingdom">Plantae</named-content>
            </kwd><kwd>
              <named-content content-type="order">Alismatales</named-content>
            </kwd><kwd>
              <named-content content-type="family">Araceae</named-content>
            </kwd></kwd-group><mixed-citation publication-type="journal"><person-group><name><surname>Asih</surname><given-names>Ni Putu Sri</given-names></name><name><surname>Erlinawati</surname><given-names>Ina</given-names></name><name><surname>Yuzammi</surname></name><name><surname>Hadiah</surname><given-names>Julisasi Tri</given-names></name></person-group><article-title>﻿The <tp:taxon-name><tp:taxon-name-part taxon-name-part-type="family">Araceae</tp:taxon-name-part></tp:taxon-name> of Sumatra I: A new species of <italic><tp:taxon-name><tp:taxon-name-part taxon-name-part-type="genus" reg="Alocasia">Alocasia</tp:taxon-name-part></tp:taxon-name></italic> from Aceh, Indonesia</article-title><source>PhytoKeys</source><day>21</day><month>11</month><year>2024</year><volume>249</volume><fpage>223</fpage><lpage>229</lpage><pub-id pub-id-type="doi">10.3897/phytokeys.249.133737</pub-id></mixed-citation></tp:treatment-meta><tp:nomenclature><label>﻿</label><tp:taxon-name>
            <object-id xmlns:xlink="http://www.w3.org/1999/xlink" content-type="arpha" xlink:type="simple">207F41EE-6FAC-57C7-B508-A4BA33BB9CD5</object-id>
            <tp:taxon-name-part taxon-name-part-type="genus" reg="Alocasia">Alocasia</tp:taxon-name-part>
            <tp:taxon-name-part taxon-name-part-type="species" reg="roseus">roseus</tp:taxon-name-part>
            <object-id xmlns:xlink="http://www.w3.org/1999/xlink" content-type="ipni" xlink:type="simple">urn:lsid:ipni.org:names:77346080-1</object-id>
          </tp:taxon-name><tp:taxon-authority>Asih &amp; Yuzammi</tp:taxon-authority><tp:taxon-status xmlns:xlink="http://www.w3.org/1999/xlink" xlink:type="simple">sp. nov.</tp:taxon-status><xref ref-type="fig" rid="F2">Fig. 2</xref><xref ref-type="table" rid="T1">, Table 1</xref></tp:nomenclature><tp:treatment-sec sec-type="material" id="SECID0EKLAC"><title>Type</title><p><bold>(prepared from a cultivated plant in a private nursery).</bold> Indonesia • Aceh, Aceh Besar, Lhoknga, Desa Kueh, Kueh Kemukiman Keude Bieng, <italic>PSA 395</italic> (holotype BO! [dried specimens and inﬂorescences in spirit]; isotype ANDA!) (Fig. <xref ref-type="fig" rid="F2">2</xref>).</p><fig id="F2" position="float" orientation="portrait"><object-id xmlns:xlink="http://www.w3.org/1999/xlink" content-type="doi" xlink:type="simple">10.3897/phytokeys.249.133737.figure2</object-id><object-id xmlns:xlink="http://www.w3.org/1999/xlink" content-type="arpha" xlink:type="simple">6D8F1E34-07E1-52C8-ABE0-5F43B6E3390D</object-id><label>Figure 2.</label><caption><p><italic><tp:taxon-name><tp:taxon-name-part taxon-name-part-type="genus" reg="Alocasia">Alocasia</tp:taxon-name-part><tp:taxon-name-part taxon-name-part-type="species" reg="roseus">roseus</tp:taxon-name-part></tp:taxon-name></italic>: <bold>A</bold> habit <bold>B</bold> adaxial leaf <bold>C</bold> abaxial leaf <bold>D</bold> petiole <bold>E</bold> inflorescence with spathe <bold>F</bold> inflorescence with the spathe removed showing the zonation of reproductive organs <bold>G</bold> female zone (♀) <bold>H</bold> sterile interstice zone (s) <bold>I</bold> male zone (♂) <bold>J</bold> appendix (a). (Photographed and edited by Ni Putu Sri Asih and Julisasi Tri Hadiah).</p></caption><graphic xmlns:xlink="http://www.w3.org/1999/xlink" xlink:href="phytokeys-249-223_article-133737__-g002.jpg" position="float" orientation="portrait" xlink:type="simple" id="oo_1179987.jpg"><uri content-type="original_file" xlink:type="simple">https://binary.pensoft.net/fig/1179987</uri></graphic></fig></tp:treatment-sec><tp:treatment-sec sec-type="diagnosis" id="SECID0EENAC"><title>Diagnosis</title><p><bold>(Table <xref ref-type="table" rid="T1">1</xref>).</bold><italic><tp:taxon-name><tp:taxon-name-part taxon-name-part-type="genus" reg="Alocasia">Alocasia</tp:taxon-name-part><tp:taxon-name-part taxon-name-part-type="species" reg="roseus">roseus</tp:taxon-name-part></tp:taxon-name></italic> is morphologically similar to <italic><tp:taxon-name><tp:taxon-name-part taxon-name-part-type="genus" reg="Alocasia">A.</tp:taxon-name-part><tp:taxon-name-part taxon-name-part-type="species" reg="flemingiana">flemingiana</tp:taxon-name-part></tp:taxon-name></italic> and <italic><tp:taxon-name><tp:taxon-name-part taxon-name-part-type="genus" reg="Alocasia">A.</tp:taxon-name-part><tp:taxon-name-part taxon-name-part-type="species" reg="arifolia">arifolia</tp:taxon-name-part></tp:taxon-name></italic> from which it differs by having greyish green adaxial leaves and pale reddish to greenish purple or pale brownish green abaxial leaves, interprimary vein absent, sinus not naked, and pale pink appendix (<italic>vs.</italic> mid-green to dark green adaxial and green-yellowish/paler abaxial leaves, forming poorly to conspicuous interprimary vein, sinus naked up to 3 cm, and cream/pale apricot appendix).</p><table-wrap id="T1" position="float" orientation="portrait"><label>Table 1.</label><caption><p>Comparison of important diagnostic characters of <italic><tp:taxon-name><tp:taxon-name-part taxon-name-part-type="genus" reg="Alocasia">Alocasia</tp:taxon-name-part><tp:taxon-name-part taxon-name-part-type="species" reg="roseus">roseus</tp:taxon-name-part></tp:taxon-name></italic>, <italic><tp:taxon-name><tp:taxon-name-part taxon-name-part-type="genus" reg="Alocasia">A.</tp:taxon-name-part><tp:taxon-name-part taxon-name-part-type="species" reg="flemingiana">flemingiana</tp:taxon-name-part></tp:taxon-name></italic> and <italic><tp:taxon-name><tp:taxon-name-part taxon-name-part-type="genus" reg="Alocasia">A.</tp:taxon-name-part><tp:taxon-name-part taxon-name-part-type="species" reg="arifolia">arifolia</tp:taxon-name-part></tp:taxon-name></italic>.</p></caption><table id="TID0EATAE" rules="all"><tbody><tr><th rowspan="1" colspan="1">Diagnostic characters</th><th rowspan="1" colspan="1">
                    <italic>
                      <tp:taxon-name><tp:taxon-name-part taxon-name-part-type="genus" reg="Alocasia">Alocasia</tp:taxon-name-part><tp:taxon-name-part taxon-name-part-type="species" reg="roseus">roseus</tp:taxon-name-part></tp:taxon-name>
                    </italic>
                  </th><th rowspan="1" colspan="1">
                    <italic>
                      <tp:taxon-name><tp:taxon-name-part taxon-name-part-type="genus" reg="Alocasia">Alocasia</tp:taxon-name-part><tp:taxon-name-part taxon-name-part-type="species" reg="flemingiana">flemingiana</tp:taxon-name-part></tp:taxon-name>
                    </italic>
                  </th><th rowspan="1" colspan="1">
                    <italic>
                      <tp:taxon-name><tp:taxon-name-part taxon-name-part-type="genus" reg="Alocasia">Alocasia</tp:taxon-name-part><tp:taxon-name-part taxon-name-part-type="species" reg="arifolia">arifolia</tp:taxon-name-part></tp:taxon-name>
                    </italic>
                  </th></tr><tr><td rowspan="1" colspan="1">Blade</td><td rowspan="1" colspan="1">leathery, greyish green adaxially, reddish to greenish purple to pale brown greenish abaxially</td><td rowspan="1" colspan="1">membranous, mid-green adaxially, yellowish green abaxially</td><td rowspan="1" colspan="1">membranous to thinly coriaceous, somewhat glossy, dark/mid-green adaxially, paler abaxially</td></tr><tr><td rowspan="1" colspan="1">Venation</td><td rowspan="1" colspan="1">not forming interprimary collective veins</td><td rowspan="1" colspan="1">interprimary veins absent or poorly differentiated</td><td rowspan="1" colspan="1">forming undulating to zig-zag interprimary collective veins</td></tr><tr><td rowspan="1" colspan="1">Glands</td><td rowspan="1" colspan="1">inconspicuous axillary glands</td><td rowspan="1" colspan="1">distinct small flat glands</td><td rowspan="1" colspan="1">inconspicuous axillary glands</td></tr><tr><td rowspan="1" colspan="1">Sinus</td><td rowspan="1" colspan="1">not naked</td><td rowspan="1" colspan="1">naked for up to 1 cm</td><td rowspan="1" colspan="1">naked in the sinus for up to 3 cm</td></tr><tr><td rowspan="1" colspan="1">Constriction</td><td rowspan="1" colspan="1">at base of male zone or to half way along male zone</td><td rowspan="1" colspan="1">at top of sterile zone of spadix</td><td rowspan="1" colspan="1">at sterile interstice</td></tr><tr><td rowspan="1" colspan="1">Spadix</td><td rowspan="1" colspan="1">shorter than spathe, shortly stipitate for 2–4 mm long</td><td rowspan="1" colspan="1">somewhat shorter to almost as long as spathe, stipitate for <italic>c.</italic> 5 mm</td><td rowspan="1" colspan="1">almost as long as spathe, shortly stipitate, <italic>c.</italic> 3 mm long</td></tr><tr><td rowspan="1" colspan="1">Thecae</td><td rowspan="1" colspan="1">overtopped by synconnective, thecae opening by apical pores</td><td rowspan="1" colspan="1">somewhat displaced to overtopped by synconnective, thecae opening through apical slits</td><td rowspan="1" colspan="1">overtopped by synconnective, thecae opening by apical pores</td></tr><tr><td rowspan="1" colspan="1">Appendix</td><td rowspan="1" colspan="1">pale pink, gradually tapering to a blunt point, faintly irregularly channeled</td><td rowspan="1" colspan="1">Cream-coloured appendix, tapering</td><td rowspan="1" colspan="1">pale apricot-coloured, somewhat constricted at base, slightly narrower than male zone, tapering toward a point</td></tr></tbody></table></table-wrap></tp:treatment-sec><tp:treatment-sec sec-type="description" id="SECID0ECFAE"><title>Description.</title><p>Small herb c. 55 cm tall; <bold><italic>rhizome</italic></bold> erect; <bold><italic>leaves</italic></bold> several together; petiole 34–38 cm long, pale dull green, glabrous, faintly mottled greenish, sheathing in the lower about 1/3 of its length, pale dull green; <bold><italic>blades</italic></bold> leathery, sagittate, greyish green adaxially, reddish to greenish purple to pale brown greenish abaxially, margin entire; <bold><italic>anterior lobe</italic></bold> 12.8–14.4 cm long, 9.7–11.6 cm wide, the widest is base of anterior lobe, tip acuminate, 7 mm long; anterior costa with 4–5 primary lateral veins on each side, proximal ones diverging at 76–96° on each side then running to submarginal vein, distal primary veins diverging at 40–45° on each side, primary vein prominent adaxially then forward to marginal becoming flush to lamina, prominent abaxially, with inconspicuous axillary glands, secondary and tertiary venation flush to lamina adaxially, rather prominent and conspicuous abaxially then running to conspicuous submarginal vein inserted c. 1.5 mm from margin, interprimary collective veins absent; <bold><italic>posterior costae</italic></bold> diverging at 60–80°, not naked in the sinus; <bold><italic>posterior lobes</italic></bold> acute, 6–7.2 cm long; <bold><italic>inflorescences</italic></bold> soliter or in pair, subtended by green cataphylls and then dried at flower anthesis; <bold><italic>peduncle</italic></bold> to c. 14.6 cm long, resembling petioles in colour and faintly mottled; <bold><italic>spathe</italic></bold> c. 9.7 cm long; <bold><italic>lower spathe</italic></bold> ovoid, yellowish green, c. 2.3 cm long, c. 1.8 cm diam; <bold><italic>limb</italic></bold> lanceolate, yellow to greenish, erect then tilted 45° after 3 days, separated from the lower spathe by a constriction at the base of male flowers or at top sterile interstice (to the midpoint of the male zone); <bold><italic>spadix</italic></bold> shorter than the spathe, c. 7 cm long, shortly stipitate, 2–4 mm, whitish-green, cylindric; <bold><italic>female zone</italic></bold> cylindric, 0.9–1 cm long, 0.9 cm wide; <bold><italic>ovaries</italic></bold> subglobose, green, stigma raised on a style 0.5–1 mm, conspicuously, (2–)3–4-lobed, pale yellow; <bold><italic>sterile interstice</italic></bold> cream-coloured, not attenuate, 0.4–0.5 cm long, narrower than male zone, with 4–5 whorls of rhomboid synandrodia; <bold><italic>male zone</italic></bold> cylindric, cream-coloured, 1.1–1.2 cm long; synandria rhombohexagonal to somewhat irregular, with the synconnective overtopped the thecae; thecae opening by apical pores; <bold><italic>appendix</italic></bold> pale pink, gradually tapering to a blunt point, faintly irregularly channeled, <bold><italic>c</italic></bold>. 3.5–4.2 cm long, slightly wider than the male zone; <bold><italic>fruit</italic></bold> unknown.</p></tp:treatment-sec><tp:treatment-sec sec-type="distribution" id="SECID0EBHAE"><title>Distribution and habitat.</title><p>The species is only known from Aceh Besar, Sumatra Island. It grows on the hillside of the forest, in shade and humid areas.</p></tp:treatment-sec><tp:treatment-sec sec-type="etymology" id="SECID0EGHAE"><title>Etymology.</title><p>The specific epithet, <italic>roseus</italic>, is based on the pale pink appendix of the staminodes found in this new species. This color of the appendix is rarely found in the genus.</p></tp:treatment-sec><tp:treatment-sec sec-type="conservation status" id="SECID0EWHAE"><title>Conservation status.</title><p><italic><tp:taxon-name><tp:taxon-name-part taxon-name-part-type="genus" reg="Alocasia">Alocasia</tp:taxon-name-part><tp:taxon-name-part taxon-name-part-type="species" reg="roseus">roseus</tp:taxon-name-part></tp:taxon-name></italic> is known only from a single locality in the forest near Kueh Kemukiman Keude Bieng, Kueh Village, Aceh Besar Regency, Aceh Province, Indonesia. Since further populations could occur, we prefer to assess these species as Data Deficient (DD) according to the IUCN Red List criteria (2022).</p></tp:treatment-sec><tp:treatment-sec sec-type="notes" id="SECID0EHIAE"><title>Notes.</title><p><italic><tp:taxon-name><tp:taxon-name-part taxon-name-part-type="genus" reg="Alocasia">Alocasia</tp:taxon-name-part><tp:taxon-name-part taxon-name-part-type="species" reg="roseus">roseus</tp:taxon-name-part></tp:taxon-name></italic> belongs to the informal group “Macrorrhizos” (<italic>sensu</italic><xref ref-type="bibr" rid="B6">Hay 1998</xref>) in view of the following showed characteristics: inflorescences in pairs, the spathe constriction aligning with the sterile interstice of the spadix, and the synconnective overtopping the thecae. This species is the second, besides <italic><tp:taxon-name><tp:taxon-name-part taxon-name-part-type="genus" reg="Alocasia">A.</tp:taxon-name-part><tp:taxon-name-part taxon-name-part-type="species" reg="balgooyi">balgooyi</tp:taxon-name-part></tp:taxon-name></italic>, in the Macrorrhizos group with no naked sinus in their posterior lobe. <italic><tp:taxon-name><tp:taxon-name-part taxon-name-part-type="genus" reg="Alocasia">Alocasia</tp:taxon-name-part><tp:taxon-name-part taxon-name-part-type="species" reg="roseus">roseus</tp:taxon-name-part></tp:taxon-name></italic> also has an appendix color that differs from other species in the Macrorrhizos group. Pink being a rare colour of appendix that is found only in <italic><tp:taxon-name><tp:taxon-name-part taxon-name-part-type="genus" reg="Alocasia">A.</tp:taxon-name-part><tp:taxon-name-part taxon-name-part-type="species" reg="melo">melo</tp:taxon-name-part></tp:taxon-name></italic> and <italic><tp:taxon-name><tp:taxon-name-part taxon-name-part-type="genus" reg="Alocasia">A.</tp:taxon-name-part><tp:taxon-name-part taxon-name-part-type="species" reg="princeps">princeps</tp:taxon-name-part></tp:taxon-name></italic> (<xref ref-type="bibr" rid="B6">Hay 1998</xref>).</p></tp:treatment-sec><ref-list><ref id="B6"><mixed-citation xmlns:xlink="http://www.w3.org/1999/xlink" xlink:type="simple"><person-group><name name-style="western"><surname>Hay</surname><given-names>A</given-names></name></person-group> (<year>1998</year>) <article-title>The genus <italic><tp:taxon-name><tp:taxon-name-part taxon-name-part-type="genus">Alocasia</tp:taxon-name-part></tp:taxon-name></italic> (<tp:taxon-name><tp:taxon-name-part taxon-name-part-type="family">Araceae</tp:taxon-name-part></tp:taxon-name>-<tp:taxon-name><tp:taxon-name-part taxon-name-part-type="tribe">Colocasieae</tp:taxon-name-part></tp:taxon-name>) in West Malesia &amp; Sulawesi.</article-title><source>Gardens’ Bulletin (Singapore)</source><volume>50</volume>: <fpage>221</fpage>–<lpage>334</lpage>. <ext-link xlink:href="https://www.nparks.gov.sg/sbg/research/publications/gardens-bulletin-singapore/-/media/sbg/gardens-bulletin/4-4-50-2-07-y1998-v50p2-gbs-pg-221.pdf" ext-link-type="uri" xlink:type="simple">https://www.nparks.gov.sg/sbg/research/publications/gardens-bulletin-singapore/-/media/sbg/gardens-bulletin/4-4-50-2-07-y1998-v50p2-gbs-pg-221.pdf</ext-link></mixed-citation></ref></ref-list></tp:taxon-treatment>
